# Supplementary material for: A dynamic model to sustain the spark: How do network coordinators in Dutch healthcare networks maintain network commitment?
Source: PLoS One. 2025 Jul 22;20(7):e0326915. doi: 10.1371/journal.pone.0326915 (PMC12282924; doi:10.1371/journal.pone.0326915)
Supplement: S1 Table — (XLSX) [file pone.0326915.s002.xlsx]

## Sheet: Sheet1
		Participant	Respondents' Role	Network size (n=x)	Network Participants	National/Regional	Improvement goal	Terms for participating in the networks	Funding	Network governance structure	Approach	Result
		1	Expert in break-through method in different networks	Diverse networks	Healthcare professionals	Both	Establishing change with multidisciplenary teams/organizations	.	.	.	Breakthrough method and change management	Improvement of quality of care through changing practices
		2	Program manager and project of network	18	Healthcare professionals	Regional	Improving quality of care	Type of organization, region and pre-existing collaborative relations	Temporary governmental funding	Program management office that coordinates and a projectleader in every participating organization.	No specific method, approach problems one by one	Decrease in hospital admissions and costs. Improvement of healthoutcomes. Better care pathway.
		3	Advisor of diverse network in network formation	Diverse networks	Healthcare professionals, professionals within the social domain, professionals focusing on the environment, professionals within education and other domains	Both	Varied	-	-	Decentralized, coalition-based	Problem defining and forming coalitions based on theme's	.
		4	Program manager	198	Healthcare professionals using digital care	National	Enhancing (patient) data exchange between organizations	Active participation translates to a share of the subsidies	Government subsidy	Network facilitates collaboration of participants	No specific method.	Developed an innovation, however the use of it is limited
		5	Director of the network	7	Representatives of hospitals	National	Improving quality of care	Type of organization	Structural funding + participant contributions	Program management office, projectleaders and theme-based coalition	Learning network, sharing inspirational/best practices.	Policy adjustments were made on a national level
		6	Network coordinator	6 (individual members)	Healthcare professionals	National	Improving public health	Type of organization/discipline, had to be multidisciplinary	Internal funding	Management team consisting of experts together with network participants. With one projectleader who takes the lead.	No specific method.	Improvement knowledge exchange
		7	Network coordinator	17	Healthcare providers, and representatives of knowledge centers, volunteer organisations, and special interest groups	National	Improving quality of care	contribution, mandatory attendance, mandatory knowledge sharing	Government subsidy (yearly) Participation translates into a discount from the healthcare insurer,	Network facilitates collaboration of participants	No specific method. (learning method look-a-like)	Manifesting nation-wide change
		8	Network coordinator	650	Representatives of healthcare organisations involving mental healthcare, youth healthcare, care for people with disabilities, and home- and nursing home care	National	Enhancing collaboration between organizations and improve national policies	Aligment with common goal	Government subsidies and participant contributions	Management team of 25 organizations take the lead.	collaboratively define problems and make solutions and evaluate them	Policy adjustments were made on a national level
		9	Project leader and senior advisor	7	Representatives of hospitals	National	Improving quality of care and enhancing collaboration between organizations	Type of organization	Government subsidies and participant contributions	Program management office. Network with subnetworks per theme. Projectleader in every participating organization	Learning network, sharing inspirational/best practices.	Improvement of healthoutcomes
		10	Network coordinator/director	90	Network consists of representatives of different subnetworks (nationwide)	National	Improving public health	Alignment with common goal	Funds (mostly internal)	Project coordinator for subnetworks per theme	Iterative, problem defining and forming coalitions based on theme's	Policy adjustments were made on a national level and the urgency for change became supported
		11	Network coordinator/director	9	Patients, health care providers, representatives of health insurance companies and the government	National	Improving quality of care	Mandatory participation by the government	Government	Program management office facilitates and coordinates. Nation-wide networks with subnetworks per theme	Learning network, research approach, sharing inspirational practices and breakthrough method	75% of previously formulated goals were implemented
		12	Program manager	29	Representatives of hospitals	National	Improving quality of care and enhancing collaboration between organizations	Type of organization	Subsidies and participant contribution	Program management office facilitates and coordinates. All organizations are equal.	Learning networks, sharing inspirational practices	Protocol changes
		13	Program manager	15	Network consists of representatives of different subnetworks (nationwide)	Regional	Improving the quality of care and establishing Triple aim	Alignment with common goal	Healthcare insurer	Nation-wide collaboration of 15 organization with different subnetworks in 8 regions	No specific method	Scaling of digital care pathways in healthcare facilities an general practitioner offices
		14	Senior advisor for diverse networks	10	Representativesof organisations within the social domain	National	Enhancing learning capacity of regional collaborations	Common goal/objective	Government	Nation-wide network with subnetworks per theme. Projectleader who takes the lead.	Use of impactcards, the quality compass to define goals.	More citizen participation
		15	Senior project officer within diverse networks	Interview based on research on different networks Diverse networks	Representatives of healthcare organisations	National	Improving quality of care through knwoledge sharing	Mandatory participation by the government	No (structural) funding	Management team and participants. Projectleader who takes the lead	Research based	Insights in learningnetworks
		16	Program manager	25 (9 sectors)	Representatives of healthcare organisations	National	Enhancing collaboration and knowledge (data) exchange	Mandatory participation by the government and all organizations were part of quality standard measurements	Government	Management team of experts. Program leader. Majority needed for decisionmaking.	Use of quality measurements to formulate change in processes	To early to tell, but agreements have been made
		17	Project leader	150	Healthcare professionals	National	Improving working environment	Letter of intent for subsidy application	Temporary governmental funding	Projectleader takes the lead.	Action-research approach	To early to tell, but a lot of community support
		18	Project leader	30	Healthcare professionals	International	Improving quality of care	Type of organization	Structural by the industry association	International network facilitates collaboration between organizations	Breakthrough method and change management	Found common challenges between sectors and countries
