# Supplementary material for: A dynamic model to sustain the spark: How do network coordinators in Dutch healthcare networks maintain network commitment?
Source: PLoS One. 2025 Jul 22;20(7):e0326915. doi: 10.1371/journal.pone.0326915 (PMC12282924; doi:10.1371/journal.pone.0326915)
Supplement: S4 Appendix — (XLSX) [file pone.0326915.s005.xlsx]

## Sheet: Codes
Code	Comment
Aanpak
Aanpak: 5 condities voor samenwerking; ambitie-belangen-relatie-organisatie-proces
Aanpak: aanpak bespreken voor alle ZH, dan lokaal implementeren
Aanpak: aanpak dient aangepast te worden aan context van problemen en netwerk
Aanpak: aanpak voor programmatisch werken
Aanpak: aanpakken vergelijken tussen ZHs
Aanpak: aansluiten bij landelijke aanpakken
Aanpak: achterhalen wat activiteiten tabaksindustrie zijn en deze proberen te bestrijden
Aanpak: adaptief zijn naar wat nodig en passend is voor context en omstandigheden
Aanpak: afspraken over rollen en verantwoordelijkheden
Aanpak: begeleiding van netwerk door organisatie opknippen in subdoelen en afspraken maken
Aanpak: begeleiding van samenwerkingen in de regio
Aanpak: bekijken op welke thema's extra ondersteuning nodig is
Aanpak: belangrijk dat als partijen andere belangen hebben, deze open te communiceren en oplossingen te zoeken
Aanpak: belangrijk dat partijen geen dubbele agenda/verkeerde belangen hebben
Aanpak: belangrijk om persoonlijke betekenis te geven en elkaar te ontmoeten voor gezamenlijk doel
Aanpak: bespreken patientencasussen, acties direct uitzetten, zvs die elkaar aanvullen
Aanpak: best practices toepassen en tegelijkertijd evalueren en op basis daarvan aanpak/doelen bijstellen
Aanpak: bestuurders moet organisatie van de begeleiders van netwerk introduceren voor draagvlak
Aanpak: bestuurlijk netwerk overleg over bestuurlijke onderwerpen
Aanpak: betrekken perspectief praktijk, beleid en bestuur om snel te kunnen verbeteren
Aanpak: bijeenkomsten, trainingen organiseren voor kennisuitwisseling om doelen te bereiken
Aanpak: binnen groot netwerk versch kennisnetwerken waar mensen kunnen aansluiten
Aanpak: Bundeling van krachten partijen om resultaat te vergroten
Aanpak: burgers betrekken bij besluitvorming gemeente
Aanpak: dicht bij behoefte van doelgroep verbetering realiseren
Aanpak: doelen afspreken en deze evalueren, effecten monitoren
Aanpak: doelen en stappen ernaartoe tussentijds bijstellen indien nodig
Aanpak: doelen stellen, na paar jaar/eerste verbeteringen, ambitiedocument opstellen voor komende jaren
Aanpak: doorbraak project met veranderpakket; doelen, knelpunten en interventies in kaart brengen, monitoren
Aanpak: doorbraakmethode; kortdurend en kort cyclisch verbeteringen doorvoeren en dit meten
Aanpak: doorbraakprojecten
Aanpak: draagvlak peilingen onder bevolking, omdat draagvlak nodig is voor verandering
Aanpak: dynamiek tussen personen, samen aan tafel zitten belangrijk
Aanpak: Edwin Kaats en Rene Linck 2018; bouwstenen actor, identiteit, ambities en fundament
Aanpak: een gezamenlijk doel dat door iedereen in organisatie gedragen en uitgevoerd wordt
Aanpak: evaluatie met programma theorie; context, mechanismen en outcomes
Aanpak: evaluatiestudie om haalbaarheid en schaalbaarheid aan te tonen
Aanpak: faciliteren netwerk vergroot slagkracht netwerk
Aanpak: financiering door VWS
Aanpak: financiering door VWS, ZH en instellingen specialistische zorg kunnen aanmelden om mee te doen
Aanpak: financiering zoeken voor doorvoeren verbeteringen
Aanpak: flexibel ambitiedocument met doelen, projleider maakt voorzet en anderen vullen aan
Aanpak: Geen specifieke methode maar boerenverstand en experimenteren
Aanpak: geen specifieke methode, gewoon begonnen
Aanpak: geen verplichtingen om mee te doen
Aanpak: geinspireerd door hoe EU is georganiseerd
Aanpak: Gelijkwaardigheid onder leden
Aanpak: gemeenschappelijk doel belangrijk
Aanpak: gemeenschappelijk jaarplan met stuurgroep van vertegenwoordigers van partijen
Aanpak: gemeentes uitleggen hoe burgers te betrekken met handreikingen, betrekken lokale organisaties
Aanpak: gestart vanuit beleidskeuze, meer nodig dan project alleen voor verandering
Aanpak: gezamenlijk doel, plannen ontwikkelen, pilots, business cases, opschalen
Aanpak: governance/spelregels netwerk opstellen
Aanpak: Groep met kernpartners komt 3/4x per jaar bij elkaar voor kennisuitwisseling
Aanpak: hechte samenwerking tussen zvs waarbij verantwoordelijkheden overlappen
Aanpak: in begeleiden netwerk afspraken maken over wie wat doet om tot actie over te gaan
Aanpak: in begeleiden netwerk in gesprek gaan over wat nodig is voor partijen
Aanpak: in doorbraak project pakket of change opstellen met experts
Aanpak: in kaart brengen inhoud en daarna strategie ontwikkelen, borging, implementatie
Aanpak: in kaart brengen voor en nadelen en effect van een verandering
Aanpak: in workshops brainstormen over hoe veranderingen te verankeren
Aanpak: input van brede bijeenkomsten meenemen in lokale verbeterteams
Aanpak: Kennisdeling tussen partijen
Aanpak: Kennisdeling tussen partijen via linkedin
Aanpak: kernteam dat netwerk aanstuurt
Aanpak: kernteam met daaromheen groter netwerk
Aanpak: kernteam werkt met expertiseteam dat input geeft, daarbuiten groter netwerk
Aanpak: kwaliteitskompas helpt om te kijken of doelen behaald zijn en of deze het gewenste effect hebben gehad
Aanpak: kwetsbaar opstellen en problemen durven delen
Aanpak: langdurige samenwerkingen
Aanpak: leernetwerk dat bestaat uit regionale samenwerkingsverbanden
Aanpak: leiders voor bepaalde thema's krijgen soms vergoeding
Aanpak: leiders voor bepaalde thema's moeten hier soms voor solliciteren
Aanpak: leren van andere zorgnetwerken
Aanpak: Leren van organisaties, implementeren in eigen organisatie
Aanpak: Lobby om draagvlak te krijgen
Aanpak: losser netwerk zonder vaste leden vs vaster netwerk met vaste leden
Aanpak: met impactkaarten doelen stellen en verandertheorie, met input van partners
Aanpak: met kwaliteitskompas plan van aanpak maken gericht op ambitie en maatschappelijke resultaten
Aanpak: met versch disciplines samenkomen helpt goede veranderingen in gang te zetten
Aanpak: multidisciplinaire samenwerking voor goede patientenzorg
Aanpak: multidisciplinaire verbeterteams in elk ZH, bespreken verbeteringen 6x per jaar
Aanpak: na bijeenk samen brainstormen hoe verandering in praktijk te brengen
Aanpak: naast overkoepelende doelen stellen ook doelen stellen in ambitiedocument per thema
Aanpak: nauwe samenwerking met burgers/ervaringsdeskundigen
Aanpak: Nauwe samenwerking tussen partijen
Aanpak: netwerk 7 ZH bestaat uit versch netwerken op versch thema's
Aanpak: Netwerk faciliteert de samenwerking tussen zorgorganisaties
Aanpak: netwerk in toekomst uitbreiden naar meerdere thema's
Aanpak: netwerk inzetten voor opzetten nieuwe initiatieven
Aanpak: netwerk laten groeien door betrekken versch zorgprofs
Aanpak: netwerk onderbouwen met wetenschappelijk onderzoek
Aanpak: Netwerk onderzocht in wetenschappelijk onderzoek
Aanpak: Netwerk samengesteld op basis van wat nodig is voor de patienten
Aanpak: netwerken varieren enorm in context
Aanpak: nieuwe werkprocessen uittesten met zorgverleners en opschalen
Aanpak: om te veranderen extra mensen inzetten die dingen oppakken in organisatie
Aanpak: onderzoek leerverbanden wijst uit dat netwerken sterk of minder sterk kunnen zijn in bepaalde zaken
Aanpak: onderzoek leerverbanden wijst uit dat netwerken vaak geen aanpak hadden, trial and error
Aanpak: onderzoek naar hoe zorgprofs leren in de GGZ in leerverbanden
Aanpak: onderzoek netwerken door tekstanalyse, kernwaarden onderscheiden
Aanpak: onderzoek wijst 6 typen leerverbanden uit; intervisiegroep multidis overleg - kennis en expertise centra - thema netwerken - actie onderzoek - implementatieprojecten - beroeps en brancheverenigingen
Aanpak: online omgeving om kennis te delen
Aanpak: opzetten, voorbereiden implementatie
Aanpak: Overdraagbaarheid, afhankelijkheid van een persoon vermijden
Aanpak: Partij laten voortouw laten nemen in verbetering bespaart tijd
Aanpak: partijen betrekken afhankelijk van vraag/probleem
Aanpak: partijen committen door inschrijven bij subsidieregeling
Aanpak: patienten betrekken bij verbeterteams
Aanpak: plan do check act
Aanpak: prikkelen om te veranderen met berichtgeving en communicatie samen met ervaringsdeskundigen
Aanpak: probleem identificeren, oplossingen zoeken met netwerk
Aanpak: Problemen van zorgorganisaties in netwerk signaleren door bijeenkomsten, kennisuitwisseling en deze oplossen
Aanpak: proeftuinen creeeren om te experimenteren met verandering
Aanpak: programma theorie modellen, belemmerende en bevorderende factoren evalueren op micro meso macro niveau
Aanpak: programma's op versch thema's, daaronder teams, ieder team eigen netwerk
Aanpak: programmabureau heeft faciliterende coordinerende rol
Aanpak: programmatisch creeeren; project=resultaatverplichting, programma=doel met meanderende weg
Aanpak: projectplan en accordering vanuit bestuur
Aanpak: publiekscampagne om gebruik innovatie te stimuleren
Aanpak: randvoorwaarden regelen (financiering, inkoopvoorwaarden en afspraken)
Aanpak: richtlijnen of handvatten maken omvraagstuk op te lossen
Aanpak: rol projectleider die leiding neemt en aanstuurt cruciaal
Aanpak: ruimte genereren dat mensen alles kunnen inbrengen
Aanpak: samen eens worden over problemen en oplossingen
Aanpak: samen strijden tegen een vijand (tabaksindustrie) zorgt voor verbondenheid
Aanpak: samenwerking met ZH, gemeente, GGz, HA
Aanpak: samenwerking met zorgverzekeraars
Aanpak: samenwerking tussen ZH verspreid door NL om conccurrentie te voorkomen
Aanpak: samenwerkingstafel (samenwerken) vs opgaven netwerk (groter aantal partijen waardoor aanpak besluitvorming gevormd moet worden)
Aanpak: scholing opzetten samen met netwerk
Aanpak: sessies begeleidt door externe partij om doelen te stellen en stappen daar naartoe
Aanpak: stapsgewijze maatregelen nemen
Aanpak: sterke onderlinge communicatie
Aanpak: taken toedelen aan de juiste personen
Aanpak: theoretisch fundament op basis van kwaliteits- en informatiestandaarden, vertaald naar werkprocessen van ZVs
Aanpak: theoretisch fundament van standaarden - deze vertalen naar werkprocessen ZVs (in bijeenkomsten) - uittesten onder ZVs
Aanpak: tot actie overgaan door afspraken maken en verbinding zoeken
Aanpak: Transparantie over bijdragen of niet vanuit partij stimuleren
Aanpak: uitwisseling van goede voorbeelden
Aanpak: van elkaar leren door vorming kennisnetwerken
Aanpak: veranderkundige aanpak waarbij steeds teruggekoppeld wordt naar doel
Aanpak: verantwoording moeten afleggen aan bestuur
Aanpak: verbetering doorvoeren wanneer meerderheid leden het eens is
Aanpak: verbeterteams nu geleid door projectleiders, wens; door zorgprofs laten doen die gecoacht worden door projleider
Aanpak: Verbondenheid en samenhorigheid tussen partijen
Aanpak: vergoeding regelen voor deelname ervaringsdeskundigen
Aanpak: verkennen hoe kosten te besparen in de zorg
Aanpak: verkennen hoe thema's kunnen groeien en hier plannen voor maken
Aanpak: verplichting vanuit overheid voor verandering
Aanpak: volgen WHO regels om te strijden tegen tabaksindustrie
Aanpak: volgens value based healthcare methdiek verandering doorvoeren bespreken
Aanpak: voor bijeenkomsten vragen waar leden behoefte aan hebben
Aanpak: Voortborduren op wat goed werkt
Aanpak: vragenlijst hoe toepassing in ZH vormgeven
Aanpak: werkbezoeken bij zorgorganisaties
Aanpak: Werken op verschillende lagen, uitvoerend, keten, bestuur
Aanpak: ziet samenwerking met partners rond thema niet als netwerk (maar volgens onze definitie is dit wel zo)
Aanpak: zorg dichtbij patient in wijk organiseren
Aanpak: zorgen voor eenduidigheid tussen aanpakken in instellingen
Belemmerend voor verandering
Belemmerend voor verandering: afhankelijk zijn van elkaar op verschillende niveaus
Belemmerend voor verandering: afhankelijk zijn van projectleider
Belemmerend voor verandering: afhankelijkheden en bevoegdheden kunnen verandering lastig maken
Belemmerend voor verandering: afzien van behandeling naar wens van pt, loopt ZH geld mee mis
Belemmerend voor verandering: als de 5 condities niet goed lopen; ambitie, belangen, relatie, organisatie en proces
Belemmerend voor verandering: als geld programma wegvalt stoppen veranderingen vaak ook
Belemmerend voor verandering: andere dingen die voorrang krijgen
Belemmerend voor verandering: angst om fouten aan te kaarten ivm imago
Belemmerend voor verandering: bekostiging is ingewikkeld voor samenwerkingen tussen verschillende disciplines
Belemmerend voor verandering: bestuur niet op hoogte van alles wat organisatie doet, bij betrokken is
Belemmerend voor verandering: bij kortcyclisch verandering doorvoeren en korte projecten is na einddatum borging lastig
Belemmerend voor verandering: bij veel verandering structureel hogere kosten
Belemmerend voor verandering: borging/langdurig voortbestaan lastig door enige netwerk zijn
Belemmerend voor verandering: concurrentie
Belemmerend voor verandering: doelgroep ziet meerwaarde innovatie niet
Belemmerend voor verandering: door concurrentie niet graag fouten of goede practices willen delen
Belemmerend voor verandering: door werkdruk geen tijd voor netwerk
Belemmerend voor verandering: ene lid actievere bijdrage dan andere
Belemmerend voor verandering: financiele consequenties/nadeligheid van verandering
Belemmerend voor verandering: geen behoefte aan verandering vanuit werkveld
Belemmerend voor verandering: geen capaciteit en het netwerk naast werkzaamheden moeten doen
Belemmerend voor verandering: geen consistente structuur, teveel medewerker wisselingen
Belemmerend voor verandering: geen goede regionale samenwerking
Belemmerend voor verandering: geen overdraagbaarheid, afhankelijkheid van een persoon
Belemmerend voor verandering: geen tijd en geld
Belemmerend voor verandering: geen tijd hebben voor netwerk
Belemmerend voor verandering: het kan enorm lang duren voordat resultaat zichtbaar wordt, werkt demotiverend
Belemmerend voor verandering: in GGZ terughoudendheid voor delen gegevens uit angst voor fouten met data
Belemmerend voor verandering: in samenwerking moeten partijen soms autonomie loslaten
Belemmerend voor verandering: Lastig dat partijen in netwerk het doel van het netwerk niet als hun corebusiness hebben
Belemmerend voor verandering: mensen die starten met netwerk vaak gemotiveerder dan latere aansluiters
Belemmerend voor verandering: mensen meekrijgen kost tijd en moeite
Belemmerend voor verandering: moeilijk om meetings te plannen met veel netwerkpartners
Belemmerend voor verandering: moeilijk uit comfortzone kunnen komen
Belemmerend voor verandering: niet willen leren, not invented here
Belemmerend voor verandering: niet willen veranderen
Belemmerend voor verandering: ontwikkelen complexe innovatie met juridische vraagstukken
Belemmerend voor verandering: onzekerheid over verandering betekent dat autonomie soms moet worden losgelaten, anders moeten doen
Belemmerend voor verandering: organisaties hebben veel taken en doel netwerk is maar deel vd taken
Belemmerend voor verandering: partijen die ja zeggen en nee doen
Belemmerend voor verandering: personeelstekort in de zorg, dan gaan andere zaken soms voor doel van netwerk
Belemmerend voor verandering: projectleider die opstapt
Belemmerend voor verandering: reorganisaties
Belemmerend voor verandering: resultaten behalen kost tijd, kan demotiverend werken
Belemmerend voor verandering: rol projectleider cruciaal maar kwetsbaar bij uitval
Belemmerend voor verandering: samenwerken kost veel tijd
Belemmerend voor verandering: samenwerking kost tijd en energie maar kan niet worden gedeclareerd, wordt gezien als onderdeel van zorg
Belemmerend voor verandering: sceptische partijen mee moeten krijgen wanneer er nog geen verbinding is in begin
Belemmerend voor verandering: slechte samenwerking, geen steun
Belemmerend voor verandering: sommige partijen met sterkere stem dan anderen
Belemmerend voor verandering: te grote groep die "volgt" en daardoor niet veel meer doet
Belemmerend voor verandering: te optimistisch of te hoge doelen die niet gehaald kunnen worden demotiverend
Belemmerend voor verandering: urgentie van netwerk is niet voor alle organisaties even hoog
Belemmerend voor verandering: veel kennisnetwerken maar terughoudendheid om gegevens te delen uit angst voor fouten
Belemmerend voor verandering: veel tegenslagen in samenwerking in het begin demotiveerd partijen
Belemmerend voor verandering: Verandering in ziekenhuis gaat langzaam omdat pall zorg klein percentage van werkzaamheden is
Belemmerend voor verandering: verandering soms niet gewenst door extra taken of iets moeten opgeven
Belemmerend voor verandering: verschillende manieren van werken
Belemmerend voor verandering: Voor partijen die later aansluiten in netwerk kan het moelijk zijn om mee te komen
Belemmerend voor verandering: vrijblijvendheid van het netwerk
Belemmerend voor verandering: wanneer partijen het oneens zijn
Belemmerend voor verandering: wantrouwen tussen partijen
Belemmerend voor verandering: weerstand tegen verandering
Belemmerend voor verandering: weinig financiele middelen
Belemmerend voor verandering: weinig kennis van hoe netwerk te organiseren
Belemmerend voor verandering: wel de kennis willen opdoen maar niet echt willen bijdragen met inspanningen
Belemmerend voor verandering: wetten en regelgeving en sectorale verdeling van bekostiging die onduidelijk is
Belemmerend voor verandering: zorgverbeteringen niet kunnen doorvoeren vanwege ontbreken vergoeding zorgverzekeraar
Doel netwerk
Doel netwerk: 1) beschikbaar stellen basisgegevens in PGO,2) beschikbaar maken ehealth of vragenlijsten in PGO, 3) uitwisselen basisgegevens tussen instellingen
Doel netwerk: 9 regionale proeftuinen, netwerk acute ouderenzorg, samenwerkingsverband van o.a. ouderenzorg, HA, ZH, verzekeraar
Doel netwerk: als ZH leren van andere ZHs en verbeteren
Doel netwerk: begeleiding van samenwerkingen in de regio
Doel netwerk: burgerparticipatie binnen de gemeente
Doel netwerk: effectiviteit belangrijk, meer gezondheid voor beschikbare euros
Doel netwerk: kwaliteit van zorg verbeteren met 7 ziekenhuizen
Doel netwerk: medicatieveiligheid verbeteren door huidig overzicht van voorgeschreven medicatie voor pt en zvs
Doel netwerk: met onderzoek en kennis kvl met ernstige psych aandoening verbeteren
Doel netwerk: netwerken in de GGZ, ptzorg GGZ verbeteren
Doel netwerk: passende en efficiente zorg
Doel netwerk: pp is adviseur van regionale zorgnetwerken
Doel netwerk: proeftuinen wijkkliniek opschalen, verbeteren samenwerking tussen zorgorganisaties in de ouderenzorg
Doel netwerk: regionale netwerken ondersteunen voor versterking eerstelijnszorg
Doel netwerk: samen optrekken om bepaalde themas te verbeteren
Doel netwerk: samenwerken bij uitdagingen en van elkaar leren
Doel netwerk: samenwerking 7 ZH waardegedreven zorg, 16 aandoeningen
Doel netwerk: verbeteren medicatieveiligheid en patientveiligheid
Doel netwerk: verdere schade alcohol voorkomen
Doel netwerk: versnellingsprogramma informatie uitwisseling gesubsidieerd door VWS
Doel netwerk: voorkomen heropnames
Doel netwerk: waardegedreven zorg; beste zorg tegen laagste kosten
Doel netwerk: waardevolle zorg vanuit positieve visie en client perspectief
Doel netwerk: wijkscans van bestaande gezondheidsgegevens op regionaal niveau
een gezamenlijke visie die door iedereen in organisatie gedragen en uitgevoerd wordt
Fase van netwerk
Fase van netwerk: executiefase, zaaien wat geoogst is
Fase van netwerk: Netwerk als golfbeweging met ups en downs
Fase van netwerk: netwerk niet linear en in elke fase andere dingen nodig
Fases verandering
Fases verandering: beleidscyclus en meerjarenplan
Fases verandering: binnen netwerk zit iedere partij in andere, eigen fase
Fases verandering: commitment door inschrijven regeling - afstemming tussen instellingen - oplossingen voor problemen zoeken
Fases verandering: contractering samenwerking - designfase van plan - uitvoering - monitoring - borging
Fases verandering: gezamenlijk doel - inventariseren wat al bekend is, doelen formuleren en plan van aanpak - gebruiken bestaande kennis - uitvoeren - monitoren
Fases verandering: intern vertrouwen en transparantie - externe transparantie - data spiegelen aan anderen - verankering en integreren verandering
Fases verandering: kickstart, productie, toetsen (stresstest), opschalen
Fases verandering: netwerk als heen en weer beweging, opkomende issues steeds aanpakken en oplossen
Fases verandering: neuzen dezelfde kant op, noodzaak voor verandering, plan van aanpak, borging, evaluatie
Fases verandering: ontwikkelfase, implementatiefase
Fases verandering: opbouw, omstandigheden creeren, doelen visie missie, uitvoering, bijsturen
Fases verandering: partijen zitten in eigen fase, dienen wel doel te volgen
Fases verandering: pilotfase, plan en uitvoering, implementatiefase, borgingfase
Fases verandering: pioniersfase, professionele fase en executiefase
Fases verandering: probleemschets - voorstel voor oplossing - voors en tegens afwegen - definitieve aanpak
Fases verandering: richten (obv theorie), inrichten, verrichten (praktijk), opschaling
Fases verandering: theoretisch fundament van standaarden - deze vertalen naar werkprocessen ZVs (in bijeenkomsten) - uittesten onder ZVs
Fases verandering: verkenning problemen en doelen - aanpak formuleren over paar kernthema's - coalities vormen om thema aan te pakken
Grootte netwerk
Grootte netwerk: +/- 650 clientenraden en zorgorganisaties
Grootte netwerk: >18 organisaties
Grootte netwerk: >90 organisaties
Grootte netwerk: 14 organisaties, diverse netwerken binnen 8 regios
Grootte netwerk: 15 organisaties in netwerk
Grootte netwerk: 150 zorgorganisaties (ZH en VVT)
Grootte netwerk: 17 leden/partijen
Grootte netwerk: 198 instellingen
Grootte netwerk: 25 organisaties in 9 zorgsectoren
Grootte netwerk: 29 ziekenhuizen SAZ
Grootte netwerk: 6 partijen (zorgverleners van verschillende disciplines)
Grootte netwerk: 7 ziekenhuizen
Grootte netwerk: 7ZH, 35.000 leden, 800 echt betrokken
Grootte netwerk: programma's op versch thema's, daaronder teams, ieder team eigen netwerk
Grootte netwerk: programma's op versch thema's, daaronder teams, ieder team eigen netwerk; ene netwerk formeler dan andere
Helpend voor verandering
Helpend voor verandering: aanpak laten aansluiten bij wat in ZH goed werkt
Helpend voor verandering: aanpassingsvermogen van netwerken en niet te gefocust op 1 uitkomst
Helpend voor verandering: aanpassingsvermogen van organisaties
Helpend voor verandering: accepteren dat leden komen en gaan
Helpend voor verandering: activiteiten van netwerken kritisch evalueren
Helpend voor verandering: adaptief zijn naar wat nodig en passend is voor context en omstandigheden
Helpend voor verandering: al vanaf begin nadenken over borging
Helpend voor verandering: als projectleider mensen meekrijgen en motiveren
Helpend voor verandering: ambassadeurs inzetten voor delen goede voorbeelden
Helpend voor verandering: analyseren van belangrijke elementen in good practices
Helpend voor verandering: Benadrukken dat netwerk eerst tijd kost maar later oplevert
Helpend voor verandering: bestuur aan boord om geld en capaciteit te krijgen
Helpend voor verandering: bestuur met dezelfde visie en ambitie die dit uitdraagt
Helpend voor verandering: Betrokkenheid en draagvlak bestuur
Helpend voor verandering: beweging creeeren van burgers en organisaties
Helpend voor verandering: bij presentaties mensen uit de praktijk laten presenteren
Helpend voor verandering: Borging belangrijk, nuttige kennis later ook gebruiken
Helpend voor verandering: breed perspectief, perspectief van alle stakeholders meenemen
Helpend voor verandering: bundeling krachten van partijen, samen meer impact maken
Helpend voor verandering: campagnes om inspirerende doel over te brengen
Helpend voor verandering: commitment
Helpend voor verandering: commitment van partijen door verplichting
Helpend voor verandering: consistente structuur, niet teveel medewerker wisselingen
Helpend voor verandering: dat mensen laagdrempelig mee kunnen doen
Helpend voor verandering: dat mensen laagdrempelig problemen kunnen aangeven en deze ook aanpakken
Helpend voor verandering: dat regering de verandering ook wil (bv bij tabaksontmoediging)
Helpend voor verandering: dat verandering gedragen wordt op alle niveaus van organisatie
Helpend voor verandering: deelname leuk maken met bijeenkomsten, goede communicatie, verbondenheid en toegankelijkheid
Helpend voor verandering: deelnemers onderwerpen laten inbrengen voor bijeenkomsten
Helpend voor verandering: dicht bij behoefte van doelgroep verbetering realiseren
Helpend voor verandering: doel bereiken in kleine stappen
Helpend voor verandering: Doel stellen waar bevolking achter staat
Helpend voor verandering: doelen en plan van aanpak opstellen
Helpend voor verandering: door netwerk sneller verbeteringen kunnen doorvoeren door van elkaar leren
Helpend voor verandering: door samenwerking en bundeling zorgverzekeraar aan boord gekregen
Helpend voor verandering: draagvlak creeeren door praktijk te betrekken vanaf begin
Helpend voor verandering: draagvlak nodig
Helpend voor verandering: duidelijk gezamenlijk beeld begin situatie en gewenste situatie
Helpend voor verandering: duidelijke doelen, beleid, strategie en afspraken
Helpend voor verandering: durven stoppen als netwerk geen meerwaarde meer heeft
Helpend voor verandering: durven veranderen
Helpend voor verandering: elkaars successen versterken
Helpend voor verandering: ervaringen delen tussen leden
Helpend voor verandering: evalueren en reflecteren
Helpend voor verandering: evalueren of iedereen nog aan boord is
Helpend voor verandering: evalueren of iedereens inbreng gelijk is, en hierop ingrijpen indien nodig
Helpend voor verandering: financiele middelen en personele capaciteit
Helpend voor verandering: financiele middelen helpend maar goede voorbeelden hoeven niet veel geld te kosten
Helpend voor verandering: financiele middelen helpend maar hoeft niet altijd veel geld te kosten
Helpend voor verandering: fouten mogen maken om te veranderen
Helpend voor verandering: gedrevenheid en passie
Helpend voor verandering: gemotiveerd zijn, noodzaak voelen voor verandering
Helpend voor verandering: gemotiveerde deelnemers, is relatief kleine groep
Helpend voor verandering: gesprek aangaan met organisaties over behoeften/context
Helpend voor verandering: gezamenlijk doel dat door iedereen gedragen en uitgevoerd wordt
Helpend voor verandering: goed georganiseerd bestuur dat commited is en dit uitdraagt
Helpend voor verandering: goede communicatie binnen netwerk en organisatie
Helpend voor verandering: goede regionale samenwerking
Helpend voor verandering: goede voorbeelden delen in Teams omgeving
Helpend voor verandering: goede voorbereiding, goed uitdenken
Helpend voor verandering: Groter volume netwerk helpt om leden aan te trekken
Helpend voor verandering: hoe dichter je verbetering bij pt organiseert, hoe groter de motivatie van mensen om te veranderen
Helpend voor verandering: In coalities samenwerken wanneer partijen sneller willen
Helpend voor verandering: in gesprek gaan met netwerk over behoeften en problemen
Helpend voor verandering: in iteratief proces steeds problemen in kaart brengen en oplossingen zoeken
Helpend voor verandering: informeel contact versterkt band tussen leden
Helpend voor verandering: inspirerend doel waar mensen achter staan
Helpend voor verandering: Interne en externe communicatie om belang organisatie uit te dragen
Helpend voor verandering: intinsieke motivatie zorgt dat mensen het leuk vinden
Helpend voor verandering: intrinsieke motivatie
Helpend voor verandering: juridische structuur met vastgelegde afspraken
Helpend voor verandering: kijken naar hoe andere netwerken buiten de zorg het aanpakken
Helpend voor verandering: kijken naar wat goed gaat en waarom
Helpend voor verandering: kijken wat in andere sector goed gaat en daarvan leren
Helpend voor verandering: kleine doelen stellen en steeds motiveren
Helpend voor verandering: kleine verbeteringen kort cyclisch implementeren
Helpend voor verandering: Kleinere coalities binnen netwerk die samenwerken aan doel
Helpend voor verandering: knopen kunnen doorhakken
Helpend voor verandering: kortcyclisch verandering doorvoeren, afbakenen van project
Helpend voor verandering: kwetsbaar opstellen en problemen durven delen
Helpend voor verandering: landelijke dag of week organiseren voor bewustwording
Helpend voor verandering: Leren van organisaties, implementeren in eigen organisatie werkt inspirerend en ondersteunend
Helpend voor verandering: Lidmaatschap nw verplicht door zorgverzekeraars voor vergoeding, daardoor meer leden
Helpend voor verandering: maatschappelijke urgentie en draagvlak
Helpend voor verandering: Meer slagkracht door goede bestuurders van netwerk
Helpend voor verandering: mensen die gemotiveerd zijn en gezamenlijk doel hebben
Helpend voor verandering: mensen enthousiasmeren
Helpend voor verandering: mensen gemotiveerd houden door resultaten te delen
Helpend voor verandering: met cijfers de verandering aantonen en dit delen motiveert
Helpend voor verandering: meten helpt om resultaten te willen behalen
Helpend voor verandering: motivatie partijen verkennen
Helpend voor verandering: multidisciplinaire aanpak
Helpend voor verandering: nadenken over betere aansluiting bij behoefte doelgroep
Helpend voor verandering: nauw contact zorgt ervoor dat men op zelfde lijn blijft
Helpend voor verandering: nauw samenwerken met de praktijk
Helpend voor verandering: netwerk kost in eerste instantie tijd maar levert later tijd op ivm gebruik maken expertise anderen
Helpend voor verandering: netwerk niet perse willen uitbreiden als dit niet nodig is voor doel
Helpend voor verandering: netwerkbijeenkomsten werken motiverend voor deelnemers
Helpend voor verandering: netwerkvaardigheden; samen kunnen en willen werken met versch organisaties en disciplines
Helpend voor verandering: neuzen dezelfde kant op
Helpend voor verandering: niet alleen evalueren maar ook knelpunten opvolgen
Helpend voor verandering: niet alles zelf doen maar projectleiders inhuren
Helpend voor verandering: niet teveel vastzitten in structuren maar openstaan voor nieuwe oplossingen
Helpend voor verandering: niet willen onderdoen voor andere partijen en resultaten willen laten zien
Helpend voor verandering: omgaan belemmeringen door identificeren en oplossen
Helpend voor verandering: onderling contact en kennisuitwisseling
Helpend voor verandering: onderlinge band en vertrouwen
Helpend voor verandering: onderscheidend blijven als netwerk
Helpend voor verandering: ook aandacht voor tegenstanders netwerk hebben
Helpend voor verandering: opinion leaders die boodschap/best practices uitdragen
Helpend voor verandering: oplossingen zoeken voor financiering
Helpend voor verandering: organisaties die gewend zijn aan doorvoeren verandering
Helpend voor verandering: Overdraagbaarheid, afhankelijkheid van een persoon vermijden
Helpend voor verandering: overleg projectleiders om te leren van elkaar
Helpend voor verandering: partijen die aansluiten bij goedlopend netwerk merken meteen resultaten, werkt motiverend
Helpend voor verandering: partijen moeten voelen dat doel ook van hen is
Helpend voor verandering: partijen motiveren voor verandering
Helpend voor verandering: patient als drijvende kracht achter verbeteringen
Helpend voor verandering: patient, familie en naasten aan boord
Helpend voor verandering: persoon die verbinding bouwt in netwerk
Helpend voor verandering: plan bedenken om iedereen aan boord te houden
Helpend voor verandering: practices durven loslaten als het niet blijkt te werken
Helpend voor verandering: Prioriteiten vaststellen bij partijen die sneller willen
Helpend voor verandering: problemen bespreekbaar maken en oplossingen zoeken
Helpend voor verandering: programmabureau kijkt naar innovaties in andere netwerken en helpt implementeren in netwerk
Helpend voor verandering: projectleider of kartrekker die leiding neemt en visie uitdraagt
Helpend voor verandering: resultaten en kosteneffectiviteit netwerk aantonen
Helpend voor verandering: rol projectleider die leiding neemt en aanstuurt cruciaal
Helpend voor verandering: samen krachten bundelen omv verbinding te krijgen
Helpend voor verandering: samenstelling team
Helpend voor verandering: Samenwerken met kwalitatief hoogwaardiger partijen
Helpend voor verandering: samenwerking kan tijd en geld besparen
Helpend voor verandering: Samenwerkingsovereenkomst om met alle partijen zelfde strategie te volgen
Helpend voor verandering: scholing en voorlichting voor bewustwording
Helpend voor verandering: scholing over hoe netwerk te organiseren
Helpend voor verandering: steun vanuit leidinggevenden
Helpend voor verandering: steun vanuit politiek/overheid
Helpend voor verandering: Strategieen op elkaar afstemmen als partijen
Helpend voor verandering: Structurele financiering
Helpend voor verandering: testen in de praktijk
Helpend voor verandering: thema bijeenkomsten organiseren naar behoefte deelnemers
Helpend voor verandering: tijd hebben voor netwerk
Helpend voor verandering: transparant zijn en resultaten delen
Helpend voor verandering: transparant zijn naar buiten toe
Helpend voor verandering: trots zijn om mee te doen vanwege innovatief idee
Helpend voor verandering: urgentie vanuit de maatschappij voor verandering
Helpend voor verandering: vaardigheden en werkwijze vastleggen
Helpend voor verandering: van de ander leren en samenwerken
Helpend voor verandering: Vanuit draagvlak onder bevolking politiek meekrijgen
Helpend voor verandering: Vanuit draagvlak onder netwerk politiek meekrijgen
Helpend voor verandering: vanuit intrinsieke motivatie meedoen ipv opgelegd krijgen
Helpend voor verandering: veiligheid en vertrouwen
Helpend voor verandering: verandercommunicatie vanuit bestuur naar lagen eronder en naar extern
Helpend voor verandering: verandering aanpassen aan context van organisatie
Helpend voor verandering: verandering monitoren
Helpend voor verandering: verandering onderdeel maken van werk
Helpend voor verandering: verantwoordelijkheid en commitment
Helpend voor verandering: verbinding tussen verschillende netwerken opzoeken
Helpend voor verandering: verplicht maken, maar dan ook faciliteren met tijd en geld
Helpend voor verandering: verplichting vanuit overheid voor verandering
Helpend voor verandering: vertrouwen en transparantie
Helpend voor verandering: via lobby bij beleidsmakers onder aandacht brengen
Helpend voor verandering: visie/doelen formuleren voor een half jaar
Helpend voor verandering: voor maatschappelijke verandering budget nodig voor campagnes
Helpend voor verandering: Vooruitgang zien werkt motiverend
Helpend voor verandering: vragen om verbeteringen uit verbeterplan te presenteren tijdens bijeenkomsten
Helpend voor verandering: wederkerigheid tussen deelnemer en netwerk
Helpend voor verandering: werkbezoeken bij organisaties en daar met elkaar meekijken
Helpend voor verandering: wet niet klakkeloos overnemen maar beleid aanpassen aan uitgangspunt organisatie
Helpend voor verandering: zorg belonen op basis van geleverde kwaliteit
Helpend voor verandering: zorgen dat deelname aan netwerk leuk is en iets oplevert
Helpend voor verandering: zorgen dat mensen zich gehoord voelen, betrokkenheid
Ideale grootte netwerk
Ideale grootte netwerk: digitalisering in coronatijd maakt samenwerken met veel partijen makkelijker (online meetings)
Ideale grootte netwerk: Hoe groter het netwerk, hoe moelijker om af te stemmen
Ideale grootte netwerk: Ideale grootte netwerk afhankelijk van doel
Ideale grootte netwerk: met 29 ZH een goed aantal voor gezamenlijke programma's, samen optrekken
Ideale grootte netwerk: met weinig partijen samenwerken kan uitdaging geven dat men meer op strepen gaat staan
Ideale grootte netwerk: om echt iets te bereiken is 5/6 partijen de max
Ideale grootte netwerk: samenwerken met klein aantal partijen vs groter landelijk netwerk
Ideale grootte netwerk: soms liever samenwerken met partijen die geografisch dichterbij zijn
Ideale grootte netwerk: vooral belangrijk dat partijen zelfde doel en motivatie hebben
Ideale grootte netwerk: wens vplk spec erbij te betrekken naast artsen
Idee interviewen
Idee interviewen: around2blend
Idee interviewen: artsen betrokken in ISA JBZ
Idee interviewen: GGD
Idee interviewen: GGD Ghor
Idee interviewen: iemand op gebied van leefstijl
Idee interviewen: kansrijke start
Idee interviewen: Kik-V
Idee interviewen: medicatieoverdracht
Idee interviewen: Movisie
Idee interviewen: netwerk PZNL
Idee interviewen: onderzoek Significant, Ellen Westhoff
Idee interviewen: rapport van onderzoek Trimbos opvragen per mail
Idee interviewen: rivm of ggd, antibioticaresistentie
Idee interviewen: rookvrije generatie, leercirckels wijkverpleegkundigen
Idee interviewen: Rossen, bv zuid limburg
Idee interviewen: RSO
Idee interviewen: Santeon, SAZ
Idee interviewen: SGF: samenwerkende gezondheidsfondsen
Idee interviewen: sjoerd repping zorgevaluatie en gepast gebruik
Idee interviewen: STZ, Beter Keten, ROS
Idee interviewen: STZ, SAZ, Improve, zorginkoop netwerk nederland
Idee interviewen: Synquest, samenw 10 GGZ instellingen
Idee interviewen: tranzo promovendus overgewicht
Idee interviewen: Vilans
Idee interviewen: VNG, Vilans, Trimbos, Pharos, werkplaats sociaal domein
Idee interviewen: zorg op de juiste plek
Informed consent
Leeftijd en werkervaring
Leeftijd en werkervaring: 26 jr, 4 jr ervaring en 35 jr en 18 jr ervaring
Leeftijd en werkervaring: 32 jaar, 10 jaar ervaring
Leeftijd en werkervaring: 42 jr, werkerv 16 jr
Leeftijd en werkervaring: 45, werkervaring: 20 jr in dit netwerk
Leeftijd en werkervaring: 48 jr, 20 jaar werkervaring
Leeftijd en werkervaring: 49 jr, 26 jr werkervaring
Leeftijd en werkervaring: 50 jr en werkervaring 25 jr
Leeftijd en werkervaring: 50 jr en werkervaring 29 jr
Leeftijd en werkervaring: 52 jr, 22 jr werkervaring
Leeftijd en werkervaring: 53
Leeftijd en werkervaring: 53 jr, werkervaring 25 jr
Leeftijd en werkervaring: 55 jr en 30 jr ervaring
Leeftijd en werkervaring: 62 jr, 35 jr werkervaring
Leeftijd en werkervaring: leeftijd 38
Leeftijd en werkervaring: werkervaring
Nadelen aanpak
Nadelen aanpak: geen hierarchie waardoor mensen niet doen wat ze beloven
Nadelen aanpak: kwaliteitskompas; monitoren dat al snel teveel tijd en geld kost
Nadelen aanpak: nadeel is vrijblijvendheid, alleen uitgaande van intrinsieke motivatie
Nadelen aanpak: programmatisch creeeren, blijven praten en lastiger overgaan tot actie
Nadelen aanpak: te weinig structuur kan leiden tot vrijblijvendheid en minder betrokkenheid
Nadelen aanpak: teveel structuur kan leiden tot doel uit oog verliezen
Nadelen aanpak: veel afstemming nodig tussen partijen
Netwerk starten
Netwerk starten: bestuur aan boord, kick-off bijeenkomsten, doel en verwachtingen uitdragen
Netwerk starten: gewoon beginnen
Netwerk starten: goed naar elkaar luisteren
Netwerk starten: klein beginnen met gezamenlijk doel en later uitbreiden
Netwerk starten: patienten en naasten betrekken
Netwerk starten: planning en facilitering regelen
Netwerk starten: starten vanuit betrokkenheid, draagvlak en vertrouwen
Netwerk starten: vanuit een behoefte van het werkveld
Netwerk starten: vanuit gezamenlijk doel
Netwerk starten: verder kijken dan eigen beroepsgroep, meerdere disciplines uitnodigen
Netwerk starten: zorgen voor consistente structuur
Netwerk starten: zorgen voor onafhankelijke partij zonder belangen
Ontstaan netwerk
Ontstaan netwerk: burgerparticipatie ontstaan nav wantrouwen tussen overheid en burgers
Ontstaan netwerk: netwerk gestart met partijen die bij kwaliteitsstandaard betrokken zijn
Ontstaan netwerk: organisch ontstaan, mensen hebben niet gevoel in netwerk te zitten (minder formeel)
Ontstaan van netwerk
Ontstaan van netwerk: Netwerk gestart met formuleren doel/missie
Ontstaan van netwerk: Netwerk ontstaan tussen 3 gezondheidsfondsen, daarna landelijk
Ontstaan van netwerk: Ontstaan netwerk nav masterscriptie vplk
Ontstaan van netwerk: Organisaties geworven voor netwerk dmv landelijke campagnes
Ontstaan van netwerk: zorgorganisaties vonden het belangrijk, financiering volgde later
Organisatie van netwerk
Organisatie van netwerk: Netwerk bevat veel verschillende zorgorganisaties
Organisatie van netwerk: Netwerk gefinancierd door jaarlijkse subsidie VWS
Organisatie van netwerk: Netwerk opgesplitst in landelijk netwerk vs intensievere samenwerking
Organisatie van netwerk: niet vanuit hierarchie maar gelijkwaardigheid
Organisatie van netwerk: Onderscheid leden die contributie betalen (voor cursussen etc) en overige betrokkenen
Organisatie van netwerk: Onderscheid tussen leden en andere betrokkenen omdat de een meer bijdraagt dan ander
Organisatie van netwerk: Organisaties hebben structureel geld gereserveerd en ook externe financiering voor netwerk
Organisatie van netwerk: partijen op bestuursniveau versus lokale ketens, bestuur bepaalt beleid
Organisatie van netwerk: samenwerken met klein aantal partijen vs groter landelijk netwerk
Organisatie van netwerk: Vanwege grootte netwerk structuur gemaakt van kleinere coalities vs breder netwerk
Organisatie van netwerk: voorzitter, programmamanager, projectleiders met rollen
personel
Persoonlijke motivatie
Persoonlijke motivatie: gaat graag strijd aan tegen tabaksindustrie vanwege veroorzaken ellende door roken
quot
quote
Resultaten
Resultaten: afhankelijk van lokale omstandigheden, lukt in ene organisatie beter dan in andere
Resultaten: burger meer betrokken bij beleid gemeente door laagdrempelige aanpak
Resultaten: digitale zorg opgeschaald bij zorgpraktijken en huisartsenpraktijken in regio door samenwerkingen
Resultaten: door facilitering vanuit netwerk kunnen organisaties beter zorg bieden
Resultaten: doorbraakmethode zorgde voor betere uitkomsten (kortere beademingsduur, wachttijd spoedeisende hulp, ligdagen, snellere overdracht ZH verplgh)
Resultaten: doordat netwerk beweging is geworden, worden ook beleidsmaatregelen genomen (sneeuwbaleffect)
Resultaten: draagvlak bevolking: als omgeving rookvrij wordt vindt iedereen dat fijn dus creeert draagvlak voor meer verandering
Resultaten: draagvlak onder bevolking voor tabaksontmoediging vergroot door alle jaren inspanning door netwerk
Resultaten: Elkaar weten te vinden helpt bij verbeteringen
Resultaten: in samenwerking follow up protocol gemaakt
Resultaten: is geen netwerk meer maar grote landelijke beweging
Resultaten: naar verwachting beter passende zorg, minder ZH opnames, betere gezondheidsuitkomsten en pt ervaringen, minder kosten, stimulerend voor ZVs
Resultaten: nog te vroeg voor resultaten maar er worden wel afspraken en standaarden gemaakt
Resultaten: steeds meer wijkklinieken gestart, zorgverzekeraar aangehaakt
Resultaten: technisch is PGO ver ontwikkeld in ZHs maar gebruik blijft nog achter
Resultaten: vanuit beweging netwerk politiek meegekregen om mee te veranderen
Resultaten: veel successen maar kan nog beter
Resultaten: wisselen per partij, hoe meer energie erin gestoken hoe meer het oplevert,bv qua kennis
Starten netwerk
Starten netwerk: in kaart brengen wat er al is aan netwerken en niet wiel opnieuw uitvinden
Starten netwerk: inspirerend doel stellen - stappen om daar te komen
Toekomstbestendig
Toekomstbestendig: adaptief zijn naar wat nodig en passend is voor context en omstandigheden
Toekomstbestendig: begeleiding netwerk afbouwen door samenwerkingen op gang te helpen
Toekomstbestendig: bestaande netwerken in kaart brengen en hiervan leren
Toekomstbestendig: dingen vastleggen voor nieuwe mensen
Toekomstbestendig: evalueren en nieuwe plannen maken
Toekomstbestendig: kennis breder delen
Toekomstbestendig: netwerk is geen doel op zich, doel zelf is belangrijkst
Toekomstbestendig: personeel gaat vaak weg maar vaste mensen zou helpen
Toekomstbestendig: strategie uitvoeren en meerwaarde hebben als netwerk
Toekomstbestendig: structurele financiering
Toekomstbestendig: zorgen dat netwerk boeiend blijft met doel voor ogen
Toekomstbestendig: zorgen dat netwerk geen moetje/regeltje wordt en gaat tegenstaan
Toekomstbestendig: zorgen voor lokale en landelijke afstemming
Uitdagingen
Uitdagingen: aanpak tussen instellingen goed afstemmen en op 1 lijn krijgen
Uitdagingen: afweging maken netwerk uit te breiden of niet wat kan betekenen dat dynamiek veranderd zoals snelheid veranderen
Uitdagingen: bepalen hoe veranderingen stand houden
Uitdagingen: Dilemma wanneer credits voor organisatie vs netwerk
Uitdagingen: doel netwerk (online medicatieoverzicht) vereist grote ingrijpende wijzigingen voor bijna alle zorgverleners
Uitdagingen: doelen bereiken is geen linear oorzaak-gevolg proces, lastig causaal te evalueren
Uitdagingen: hoe houd je mensen commited
Uitdagingen: hoe kom je tot verandering en beweging, daar samen op reflecteren
Uitdagingen: hoe om te gaan met partijen die sneller veranderen dan andere partijen
Uitdagingen: hoe omgaan met inzakken van energie in netwerk
Uitdagingen: hoe tot een gezamenlijke strategie te komen
Uitdagingen: hoe veranderingen goed te verankeren en integreren in ZH
Uitdagingen: hoe verder na eerste verbeteringen
Uitdagingen: hoe zorg je dat netwerk onderscheidend en van toegevoegde waarde blijft
Uitdagingen: hoe zorgen dat verandering onderdeel wordt van werkzaamheden
Uitdagingen: in welke zorgsectoren opschalen, keuzecriteria bepalen
Uitdagingen: innovatie bekend maken bij publiek en zorgen dat het gebruikt wordt
Uitdagingen: netwerk formaliseren of niet
Uitdagingen: niet alle best practices van andere organisaties kunnen overnemen omdat context verschilt
Uitdagingen: projecten en organisaties zijn verschillend, daar beleid op aanpassen
Uitdagingen: tegemoetkomen aan versch belangen van leden
Uitdagingen: verbeteringen evalueren
Uitdagingen: verbeteringen wetenschappelijk aantonen
Voordelen aanpak
Voordelen aanpak: actiegerichte aanpak geeft motivatie als inspanning moeite waard geweest is
Voordelen aanpak: door krachten bundelen wordt concurrentie voorkomen
Voordelen aanpak: kwaliteitskompas; al nadenken over uitkomsten aan het begin
Voordelen aanpak: met diverse kernpartijen eens zijn geeft bundeling krachten
Voordelen aanpak: programmatich creeeren, kunnen aanpassen aan situatie
Voorstellen
Voorwaarden deelname
Voorwaarden deelname: bij behalen doelen krijgen van financiele stimulans
Voorwaarden netwerk
Voorwaarden netwerk: 70% aanwezigheid
Voorwaarden netwerk: bepaalde omzet van instelling vereist voor deelname en subsidie
Voorwaarden netwerk: betaald lidmaatschap
Voorwaarden netwerk: eigenschappen organisatie (type ziekenhuis)
Voorwaarden netwerk: er zijn doelen gesteld vanuit subsidieverstrekker VWS die gehaald moeten worden
Voorwaarden netwerk: geen dubbele agenda hebben
Voorwaarden netwerk: partijen mogen zelfstandig activiteiten uitvoeren als het aansluit bij de gezamenlijke visie en strategie
Voorwaarden netwerk: patienten hebben in betreffende regio
Voorwaarden netwerk: steentje bijdragen
Voorwaarden netwerk: subsidiegeld moeten terugbetalen bij niet behalen doelen
X Aanpak
X Aanpak: actieonderzoek; actie uitvoeren en ondertussen van elkaar leren, werkzame bestanddelen inzetten
X Aanpak: baseren op behoeften van deelnemers; deze inventariseren en hierop inspelen
X Aanpak: beslissingen nemen in samenspraak met alle partijen
X Aanpak: breakthroughmethode; ervaringen en praktijkvoorbeelden delen in online meetings
X Aanpak: dmv onderlinge communicatie tussen leden ervaringen uitwisselen (elearning, website, kennisclips, voorbeelden en belemmeringen delen, geleerde lessen,congres organiseren)
X Aanpak: dmv social media ervaringen uitwisselen
X Aanpak: Doelen stellen voor netwerk en subnetwerken en daar in aantal jaar naartoe werken
X Aanpak: een gezamenlijke aanpak die door iedereen in netwerk gedragen en uitgevoerd wordt
X Aanpak: evaluatie dmv actieonderzoek (acties uitvoeren en daarvan leren), vragenlijsten en peilingen, focusgroepen; evalueren wat speelt en dat terugkoppelen
X Aanpak: evaluatie van effecten in kwalitatief en kwantitatief onderzoek
X Aanpak: experimenteren met verandering door aanpak steeds wat aan te passen
X Aanpak: financiering door branchepartij waar organisatie lid van kan zijn
X Aanpak: geen verplichting maar partijen wilden meedoen vanwege urgentiebesef uit praktijk
X Aanpak: goede voorbeelden zoeken van organisaties op internet en deze delen op social media, zorgt voor veel aansluiters
X Aanpak: inventariseren koplopers, middengroep en achterblijvers en daarop inspelen door behoeften inventariseren en daarop inspelen
X Aanpak: mensen betrokken houden door organiseren van gezamenlijke activiteiten (intervisie; persoonlijke begeleiding om te leren, actief ophalen wat er speelt, vragenlijsten, focusgroepen, kennisclips die organisaties kunnen gebruiken, webinars)
X Aanpak: mensen ondersteunen in het vinden van de juiste contacten
X Aanpak: netwerkdagen organiseren om ervaringen uit te wisselen
X Aanpak: nu tijdelijke financiering vanuit overheid, zoekende naar structurele financiering
X Aanpak: om groot netwerk behapbaar te houden richten op projectleiders van organisaties die weer mensen meetrekken
X Aanpak: Om leden te werven persoonlijk benaderen door bellen
X Aanpak: Online meetings voor delen ervaringen (voordeel geen reistijd, nadeel live contact praat makkelijker)
X Aanpak: partijen verleiden om in te schrijven voor subsidie door te inventariseren wat er speelt en in te spelen op kansen en belemmeringen (door organiseren activiteiten, geven presentaties, kennisclips maken)
X Aanpak: samen met overheid en zorgorganisaties in hoofdlijnenakkoord tot afspraken gekomen, daarom deelname verplicht van zorgorganisaties
X Aanpak: samenwerken met doelgroep in ontwikkeling kennisproducten
X Aanpak: theorie; cyclus; probleemanalyse, doelen stellen, doelgroep betrekken, uitvoering, evalueren en borging
X Aanpak: via belronde praktijkvoorbeelden en tips ophalen en daarna presenteren aan hele groep
X Aanpak: zelf ontwikkeld model cirkel van gepast gebruik; bewijs inventariseren, zorgevaluatie uitvoeren, implementeren, monitoren
X Belemmerend voor verandering
X Belemmerend voor verandering: informatie op teveel verschillende plekken zetten
X Belemmerend voor verandering: niet de macht willen verliezen of moeten delen
X Belemmerend voor verandering: niet willen inleveren op of andere manier willen werken
X Belemmerend voor verandering: veranderen met veel partijen gaat vaak langzaam
X Belemmerend voor verandering: verouderde informatie op internet
X Belemmerend voor verandering: zonder structurele financiering is grote groep meekrijgen moeilijk
X Doel netwerk
X Doel netwerk: effectiviteit van zorg onderzoeken en resultaten implementeren
X Doel netwerk: zeggenschap verplk verzorgenden verbeteren om kwaliteit van zorg, arbeidstevredenheid en toekomstbestendigheid te verbeteren
X Doel netwerk: zorgen dat er bewezen effective zorg wordt geleverd; nu 50% geleverde zorg niet bewezen
X Doorbraakmethode
X Doorbraakmethode: door veel energie te steken in bepaalde projecten de verandering versnellen
X Fases verandering
X Fases verandering: adoptie curve Rogers; rekening houden met vooroplopers en weerstand
X Fases verandering: forming, storming, norming, performing; samen opzetten, dan in discussie gaan, afspraken maken en uitvoeren
X Fases verandering: idee spotten, uitwerken, welke netwerken er zijn of iets nieuws nodig, VWS meekrijgen, uitvoeren, inbedden in landelijke of internationale structuur
X Fases verandering: in ongoing process problemen inventariseren en hierop inspelen
X grootte netwerk
X grootte netwerk: 24 ZH; 30 ZH wereldwijd ism 200 ZH wereldwijd
X grootte netwerk: landelijk programma met 9 grote organisaties met daarbinnen allerlei netwerken en zeer veel zorgorganisaties
X Helpend voor verandering
X Helpend voor verandering; deelname wordt leuk gemaakt doordat mensen enthousiast worden van samen werken aan verbetering van de zorg
X Helpend voor verandering: aanpak van een sector toepassen in andere sector
X Helpend voor verandering: aanpak van netwerk delen zodat het toegepast kan worden in andere sectoren
X Helpend voor verandering: als netwerk een faciliterende rol voor organisaties vervullen
X Helpend voor verandering: behoeften inventariseren bij doelgroep en hierop inspelen
X Helpend voor verandering: door coordinerende rol programmaleiders en gemaakte afspraken verandering, partijen eraan houden om te veranderen
X Helpend voor verandering: door positieve communicatie gericht op mogelijkheden en oplossingen (appreciative inquiry) persoonlijke band versterken tussen leden en positief enthousiasmeren
X Helpend voor verandering: gestructureerd plan van aanpak opstellen voor borging incl kennisdeling, verankering en financiering
X Helpend voor verandering: karakter van mensen speelt mee of ze willen veranderen
X Helpend voor verandering: kijken naar wat er internationaal gezien gebeurd op gebied van verandering en aansluiting zoeken
X Helpend voor verandering: kleine resultaten/successen delen en vieren
X Helpend voor verandering: mensen vinden deelname leuk door kennisuitwisseling met andere landen en culturen
X Helpend voor verandering: met partijen afspreken dat zij achterban meenemen
X Helpend voor verandering: omgaan met weerstand door inzicht te bieden in wat er al gedaan wordt en van anderen te leren
X Helpend voor verandering: omgaan met weerstand door te vragen wat partijen nodig hebben en dit te faciliteren en op te lossen
X Helpend voor verandering: ontwikkelde producten om een bepaalde tijd herzien en actualiseren
X Helpend voor verandering: op meerdere fronten randvoorwaarden nodig; financiele afspraken, intrinsieke motivatie, maatsch draagvlak
X Helpend voor verandering: partijen committen door inschrijven bij subsidieregeling
X Helpend voor verandering: peiling bij bestuurders en managers om te kijken wat hun behoeften/kennis is en hen mee te krijgen
X Helpend voor verandering: practives inbedden in richtlijnen
X Helpend voor verandering: presenteren om aandacht voor onderwerp te krijgen
X Helpend voor verandering: steun tussen leden onderling
X Helpend voor verandering: urgentie van verandering benadrukken in netwerk
X Helpend voor verandering: urgentie vanuit doelgroep voor verandering
X Helpend voor verandering: verbinding tussen verschillende initiatieven / organisaties zoeken
X Helpend voor verandering: wetenschappelijke publicaties schrijven en verspreiden
X Helpend voor verandering: zorgen dat mensen invloed hebben op hun werk
X Helpend voor verandering: zorgen dat mensen snel antwoord op vragen krijgen en terecht kunnen
X Ideale grootte netwerk
X Ideale grootte netwerk: samenwerking met veel partijen afhankelijk van subsidie, dan aantal deelnemers onbeperkt
X Ideale grootte netwerk: wens om nog meer beroepsgroepen te betrekken in netwerk om samen te werken in bereiken van doel
X Ideale grootte netwerk: zoveel mogelijk mensen laten aansluiten bij beweging
X Idee interviewen
X Idee interviewen: Yvonne de Boer VNVN
X Leeftijd, werkervaring
X Leeftijd, werkervaring; 45 jaar, 22 jr ervaring
X Leeftijd, werkervaring: 40 en 48; 16 en 25 jaar werkervaring
X Leeftijd, werkervaring: 45 jr, 19 jr werkervaring
X Nadelen aanpak
X Nadelen aanpak: met veel partijen willen veranderen kost veel tijd om iedereen aan boord te krijgen en verandering door te voeren
X Nadelen aanpak: werken volgens cyclus (van probleemstelling tot borging) kost veel tijd en mensen zijn het niet gewend
X Netwerk starten
X Netwerk starten: behoeften doelgroep in kaart brengen en onderzoeken wat nodig is om aan behoeften te voldoen
X Organisatie van netwerk
X Organisatie van netwerk: binnen programma verschillende netwerken op versch onderwerpen
X Organisatie van netwerk: netwerk onderdeel van contractuele afspraken met zorgverzekeraar
X Resultaten
X Resultaten: 75% van opgestelde implementatieagenda is geimplementeerd van gestelde 80%
X Resultaten: pas half jaar bezig dus nog geen resultaten, wel veel animo en activiteiten goed bezocht, veel volgers social media
X Resultaten: toepassen aanpak in andere sector leverde generieke knelpunten op die in beide sectoren speelden
X Resultaten: veranderingen worden steeds meer ingebed in zorg
X Toekomstbestendig
X Toekomstbestendig: coordinatiefunctie (projectleider) belangrijk om netwerk bijeen te houden
X Toekomstbestendig: doelgroep betrekken in plan van aanpak en uitvoering
X Toekomstbestendig: niet doel om netwerk te laten voorbestaan maar dat verandering onderdeel wordt van werkzaamheden
X Voordelen aanpak
X Voordelen aanpak: breakthrough methode kan worden aangepast aan waar behoeften liggen
X Voordelen aanpak: door behoeften inventariseren goed inspelen op behoeften netwerk en netwerk levend houden en doel realiseren
X Voordelen aanpak: Door gezamenlijk gemaakte afspraken makkelijker om partijen mee te krijgen
